# Supplementary material for: Distinct Functional Alterations and Therapeutic Options of Two Pathological De Novo Variants of the T292 Residue of GABRA1 Identified in Children with Epileptic Encephalopathy and Neurodevelopmental Disorders
Source: Int J Mol Sci. 2022 Mar 1;23(5):2723. doi: 10.3390/ijms23052723 (PMC8911174; doi:10.3390/ijms23052723)
Supplement: Supplementary file 1 [file ijms-23-02723-s001.zip]

Archive with 1 entries (1 files):
- ijms-1599563-supplementary.pdf
